# Supplementary material for: TRPA1-Mediated Src Family Kinases Activity Facilitates Cortical Spreading Depression Susceptibility and Trigeminovascular System Sensitization
Source: Int J Mol Sci. 2021 Nov 12;22(22):12273. doi: 10.3390/ijms222212273 (PMC8620265; doi:10.3390/ijms222212273)
Supplement: Supplementary file 1 [file ijms-22-12273-s001.zip]

Archive with 1 entries (1 files):
- ijms-1417524-SI.pdf
